# Supplementary material for: Selenium nanovirus and its cytotoxicity in selenite-exposed higher living organisms
Source: Biochem Biophys Rep. 2020 Jan 25;21:100733. doi: 10.1016/j.bbrep.2020.100733 (PMC6992533; doi:10.1016/j.bbrep.2020.100733)
Supplement: Multimedia component 2 [file mmc2.xml]

<?xml version="1.0" encoding="UTF-8" standalone="no"?><data:data><datasets><author>pbao@iue.ac.cn</author><type>0</type><dataset><value>1</value><reason>Data will be made available on request</reason><comments/></dataset></datasets></data:data>
